# Supplementary material for: Adherence to Mediterranean Diet: A Population-Based Longitudinal Cohort Study
Source: Nutrients. 2023 Apr 12;15(8):1844. doi: 10.3390/nu15081844 (PMC10145158; doi:10.3390/nu15081844)
Supplement: Supplementary file 1 [file nutrients-15-01844-s001.zip]

Archive with 1 entries (1 files):
- nutrients-2313790-supplementary.pdf
